# Supplementary material for: Nisin E Is a Novel Nisin Variant Produced by Multiple Streptococcus equinus Strains
Source: Microorganisms. 2023 Feb 8;11(2):427. doi: 10.3390/microorganisms11020427 (PMC9958725; doi:10.3390/microorganisms11020427)
Supplement: Supplementary file 1 [file microorganisms-11-00427-s001.zip]

Archive with 1 entries (1 files):
- microorganisms-2163959-supplementary.pdf
